# Supplementary material for: Beyond harm’s reach? Submersion of river turtle nesting areas and implications for restoration actions after Amazon hydropower development
Source: PeerJ. 2018 Jan 8;6:e4228. doi: 10.7717/peerj.4228 (PMC5764030; doi:10.7717/peerj.4228)
Supplement: Table S1 — Dataset used in the GLM analysis and Fig. 2. Decimal points are separated by commas. [file peerj-06-4228-s002.csv]

Zone	Subzone	Subzone_dist_km	When	Year	Areas_per_km
control	1	0	before	2011	0,57
control	2	6,6	before	2011	0,456
control	3	13,2	before	2011	0,912
control	4	19,8	before	2011	0,228
control	5	26,4	before	2011	0,914
impact	6	0	before	2011	0,456
impact	7	6,6	before	2011	0,456
impact	8	13,2	before	2011	0,684
impact	9	19,8	before	2011	0,684
impact	10	26,4	before	2011	0
control	1	0	before	2015	0,684
control	2	6,6	before	2015	0,684
control	3	13,2	before	2015	1,596
control	4	19,8	before	2015	0,456
control	5	26,4	before	2015	0,571
impact	6	0	before	2015	1,368
impact	7	6,6	before	2015	0,228
impact	8	13,2	before	2015	0,456
impact	9	19,8	before	2015	0,456
impact	10	26,4	before	2015	0
control	1	0	after	2016	1,026
control	2	6,6	after	2016	0,228
control	3	13,2	after	2016	0,912
control	4	19,8	after	2016	0,228
control	5	26,4	after	2016	0,457
impact	6	0	after	2016	0,114
impact	7	6,6	after	2016	0
impact	8	13,2	after	2016	0,228
impact	9	19,8	after	2016	0
impact	10	26,4	after	2016	0
